# Supplementary material for: Identification and validation of N 7‐methylguanosine‐associated gene NCBP1 as prognostic and immune‐associated biomarkers in breast cancer patients
Source: J Cell Mol Med. 2023 Dec 10;28(2):e18067. doi: 10.1111/jcmm.18067 (PMC10826432; doi:10.1111/jcmm.18067)
Supplement: Supplementary file 2 — Data S2. [file JCMM-28-e18067-s004.xlsx]

## Sheet: Sheet1
id
METTL1
WDR4
NSUN2
DCP2
DCPS
NUDT10
NUDT11
NUDT16
NUDT3
NUDT4
NUDT4B
AGO2
CYFIP1
EIF4E
EIF4E1B
EIF4E2
EIF4E3
GEMIN5
LARP1
NCBP1
NCBP2
NCBP3
EIF3D
EIF4A1
EIF4G3
IFIT5
LSM1
NCBP2L
SNUPN
